# Supplementary material for: Validation of the Italian Version of the Rapid Geriatric Assessment in Community-Dwelling Older Adults
Source: Geriatrics (Basel). 2025 Mar 8;10(2):38. doi: 10.3390/geriatrics10020038 (PMC11932192; doi:10.3390/geriatrics10020038)
Supplement: Supplementary file 1 [file geriatrics-10-00038-s001.zip]

Archive with 1 entries (1 files):
- geriatrics-3486082-supplementary.pdf
